# Supplementary material for: Standardized Berry Extract Improves Selected Visual Function Outcomes in Presbyopia: A Randomized, Double-Blind, Placebo-Controlled Crossover Trial with Exploratory Biomarker Analysis
Source: Nutrients. 2026 Mar 23;18(6):1016. doi: 10.3390/nu18061016 (PMC13028795; doi:10.3390/nu18061016)
Supplement: Supplementary file 1 [file nutrients-18-01016-s001.zip]

Archive with 5 entries (5 files):
- Fig. S1_content of other phenolic compounds .pdf
- Fig. S2_chromatogram of anthocyanins.pdf
- Fig. S3_chromatograms of phenolic acids, iridoids, and flavonols.pdf
- Fig. S4_chemical structures_AKB.pdf
- Table S1.pdf
